# Supplementary material for: Global phylogeography of the critically endangered hawksbill turtle (Eretmochelys imbricata)
Source: Genet Mol Biol. 2020 Jun 10;43(2):e20190264. doi: 10.1590/1678-4685-GMB-2019-0264 (PMC7288670; doi:10.1590/1678-4685-GMB-2019-0264)
Supplement: Supplementary file 2 [file 1415-4757-GMB-43-2-e20190264-suppl2.xlsx]

## Sheet: Table S2
Table S2 - Counts of mtDNA control region haplotypes (739 bp) per Hawksbill turtle rookeries. The localities are presented according to the Ocean basin and geographic groups. The data was compiled from the literature and the references are provided per locality.
Ocean basin	Geographic groups	Locality	N	EiA01	EiA02	EiA03	EiA09	EiA11	EiA12	EiA13	EiA18	EiA20	EiA21	EiA22	EiA23	EiA24	EiA28	EiA29	EiA30	EiA32	EiA39	EiA41	EiA43	EiA47	EiA52	EiA61	EiA62	EiA63	EiA65	EiA84	EiIP02	EiIP03	EiIP04	EiIP05	EiIP07	EiIP08	EiIP09	EiIP10	EiIP11	EiIP12	EiIP13	EiIP14	EiIP15	EiIP16	EiIP17	EiIP18	EiIP19	EiIP20	EiIP21
Atlantic Ocean	Cuba	Cuba	70	62				1		5								1	1
	Puerto Rico	Mona and Monito Island (Puerto Rico)	93	1			1	59				25	5										2
	Saona Island	Saona Island (Dominican Republic)	33	3				22			2	6
	Barbados Windward	Barbados – Windward coast	30	3			6	21
	Buck Island	Buck Island (United States Virgin Islands)	67	8		2	2	50				4			1
	Jaragua	Jaragua National Park (Dominican Republic)	15	1			2	3							4								4	1
	Antigua	Antigua	72	42		29		1
	Costa Rica	Costa Rica (Atlantic Coast)	60		11		3	33	5										1					6	1
	Guadalupe	Marie Galante and Basse-Terre (Guadeloupe)	74	2			69	2	1
	Mexico (Atlantic)	Mexico (Atlantic coast)	124											9	87	1					7	19	1
	Nicaragua (Atlantic)	Nicaragua (Atlantic coast)	95		19			54															16						1	5
	Sandy Point	Sandy Point (United States Virgin Islands)	41	33		1		7
	Colombia (Atlantic)	Colombia (Atlantic coast)	29	12		1	2	13																				1
	Tobago	Tobago – South-West coast	18	12				6
		Tobago – North-East coast	21	12			2	3									3						1
	Barbados Leeward	Barbados – Leeward coast	54	54
	Northern Brazil	Rio Grande do Norte and Ceará (Brazil)	28	22																							6
	Southern Brazil	Bahia and Sergipe (Brazil)	68	54																9						4	1
Indo-Pacific Ocean	Persian Gulf	Iran Northwest	41																																			1	1
		Iran Southeast	41																																					1	2	3	1
		Saudi Arabia	13
	Western Australia	Western Australia – Rosemary and Varanus Islands (Australia)	47																																	37
	Solomon Islands	Solomon Islands	42																													18
	Mexico (Pacific)	Mexico (Pacific coast)	21
	Nicaragua (Pacific)	Nicaragua (Pacific coast)	145
	Costa Rica and Panama (Pacific)	Costa Rica and Panama (Pacific coast)	13
	El Salvador	El Salvador	91
	Ecuador	Ecuador	31
	Western/central Indian Ocean	Amirantes Islands (Seychelles)	28																																									5	12	8	1		1
		Platte Island (Seychelles)	27																																									3	14	6	2	1
		Granitics Islands (Seychelles)	48																																									4	18	13	2
		Chagos Archipelago	18																																									2	10	4
	Aldabra	Aldabra Group (Seychelles)	4																																											2			1
	Peninsular Malasya	Pulau Redang, Melaka, Geliga (Peninsular Malaysia)	23
		Redang Island (Peninsular Malaysia)	18
		Melaka and Johor (Peninsular Malaysia)	48
	Northern Territory and North Queensland	Northern Territory – Northeast Arnhem Land (Australia)	71																																	36	30
		North Queensland – Milman Island (Australia)	64																												1		2	1	6	26	21
	East Malasya	Pulau Selingan, Pulau Gulisan (East Malaysia)	25
		Sabah Turtle Islands (East Malaysia)	132																																										1
			Total	321	30	33	87	275	6	5	2	35	5	9	92	1	3	1	2	9	7	19	24	7	1	4	7	1	1	5	1	18	2	1	6	99	51	1	1	1	2	3	1	14	55	33	5	1	2
[truncated: 43 more columns]
