# Supplementary material for: Global phylogeography of the critically endangered hawksbill turtle (Eretmochelys imbricata)
Source: Genet Mol Biol. 2020 Jun 10;43(2):e20190264. doi: 10.1590/1678-4685-GMB-2019-0264 (PMC7288670; doi:10.1590/1678-4685-GMB-2019-0264)
Supplement: Supplementary file 3 [file 1415-4757-GMB-43-2-e20190264-suppl4.xlsx]

## Sheet: Table S4
Table S4 - Population pairwise FST based on haplotype frequencies (above diagonal) and P-values of exact tests of population differentiation method (below diagonal) between hawksbill turtle rookeries. (*) Indicate nonsignificant FST values (p>0.05). (+) Indicate significant P-value (p<0.05). (-) Indicate nonsignificant P-value (p>0.05).
	Mona and Monito Islands (Puerto Rico)	Saona Islands (Dominican Republic)	Jaragua National Park (Dominican Republic)	Barbados - Leeward coast	Barbados - Windward coast	Antigua	Costa Rica (Atlantic coast)	Cuba	Guadeloupe	Mexico (Atlantic coast)	Nicaragua (Atlantic coast)	Buck Island (United States Virgin Islands)	Sandy Point (United States Virgin Islands)	Tobago - South-West coast	Tobago - North-East coast	Colombia (Atlantic coast)	Rio Grande do Norte and Ceara	Bahia and Sergipe	Iran Northwest	Iran Southeast	Saudi Arabia	Amirantes Island (Seychelles)	Platte Island (Seychelles)	Granitics Islands (Seychelles)	Chagos Archipelago	Western Australia	Northern Territory (Australia)	North Queensland (Australia)	Solomon Islands	Pulau Seligan and Gulisan (East Malaysia)	Sabah Turtle Islands (East Malaysia)	Pulau Redang, Melaka, Geliga (Peninsular Malaysia)	Redang Island (Peninsular Malaysia)	Melaka and Johor (Peninsular Malaysia)	Mexico (Pacific coast)	El Salvador	Nicaragua (Pacific coast)	Costa Rica and Panama (Pacific coast)	Ecuador
Mona and Monito Islands (Puerto Rico)		+	+	+	+	+	+	+	+	+	+	+	+	+	+	+	+	+	+	+	+	+	+	+	+	+	+	+	+	+	+	+	+	+	+	+	+	+	+
Saona Islands (Dominican Republic)	0.00051*		+	+	+	+	+	+	+	+	+	-	+	+	+	+	+	+	+	+	+	+	+	+	+	+	+	+	+	+	+	+	+	+	+	+	+	+	+
Jaragua National Park (Dominican Republic)	0.24693	0.22333		+	+	+	+	+	+	+	+	+	+	+	+	+	+	+	+	+	+	+	+	+	+	+	+	+	+	+	+	+	+	+	+	+	+	+	+
Barbados - Leeward coast	0.68378	0.76603	0.74961		+	+	+	-	+	+	+	+	+	+	+	+	+	+	+	+	+	+	+	+	+	+	+	+	+	+	+	+	+	+	+	+	+	+	+
Barbados - Windward coast	0.08929	0.04373*	0.22295	0.79819		+	+	+	+	+	+	-	+	+	+	+	+	+	+	+	+	+	+	+	+	+	+	+	+	+	+	+	+	+	+	+	+	+	+
Antigua	0.47554	0.45249	0.34203	0.36129	0.47095		+	+	+	+	+	+	+	+	+	+	+	+	+	+	+	+	+	+	+	+	+	+	+	+	+	+	+	+	+	+	+	+	+
Costa Rica (Atlantic coast)	0.09394	0.06415	0.15854	0.6608	0.06019	0.41904		+	+	+	+	+	+	+	+	+	+	+	+	+	+	+	+	+	+	+	+	+	+	+	+	+	+	+	+	+	+	+	+
Cuba	0.60874	0.63485	0.57036	0.05801	0.65815	0.25663	0.57284		+	+	+	+	+	+	+	+	+	+	+	+	+	+	+	+	+	+	+	+	+	+	+	+	+	+	+	+	+	+	+
Guadeloupe	0.64631	0.72248	0.6183	0.92297	0.68258	0.67911	0.59914	0.82494		+	+	+	+	+	+	+	+	+	+	+	+	+	+	+	+	+	+	+	+	+	+	+	+	+	+	+	+	+	+
Mexico (Atlantic coast)	0.49822	0.50418	0.23406	0.69334	0.52168	0.5098	0.44702	0.62988	0.66497		+	+	+	+	+	+	+	+	+	+	+	+	+	+	+	+	+	+	+	+	+	+	+	+	+	+	+	+	+
Nicaragua (Atlantic coast)	0.10379	0.07937	0.15538	0.63856	0.08886	0.43397	0.02691	0.56635	0.60396	0.45759		+	+	+	+	+	+	+	+	+	+	+	+	+	+	+	+	+	+	+	+	+	+	+	+	+	+	+	+
Buck Island (United States Virgin Islands)	0.05843	0.0074*	0.29176	0.73618	0.01633*	0.48493	0.07908	0.63819	0.71039	0.53642	0.09219		+	+	+	+	+	+	+	+	+	+	+	+	+	+	+	+	+	+	+	+	+	+	+	+	+	+	+
Sandy Point (United States Virgin Islands)	0.49189	0.47975	0.41845	0.17837	0.50374	0.18458	0.44039	0.05047	0.78699	0.57273	0.44866	0.50188		-	+	+	+	+	+	+	+	+	+	+	+	+	+	+	+	+	+	+	+	+	+	+	+	+	+
Tobago - South-West coast	0.35156	0.30055	0.26575	0.48325	0.32359	0.19205	0.28977	0.20598	0.77712	0.52306	0.31057	0.33669	0.02152*		-	-	+	+	+	+	+	+	+	+	+	+	+	+	+	+	+	+	+	+	+	+	+	+	+
Tobago - North-East coast	0.3633	0.31508	0.17908	0.38524	0.32263	0.14202	0.28677	0.17617	0.67712	0.46459	0.31086	0.37182	0.06021*	0.01592*		+	+	+	+	+	+	+	+	+	+	+	+	+	+	+	+	+	+	+	+	+	+	+	+
Colombia (Atlantic coast)	0.18605	0.11986	0.15626	0.54851	0.11398	0.23437	0.13439	0.37668	0.66073	0.46379	0.16017	0.13779	0.18541	0.02717*	0.06556*		+	+	+	+	+	+	+	+	+	+	+	+	+	+	+	+	+	+	+	+	+	+	+
Rio Grande do Norte and Ceara	0.53088	0.52397	0.40742	0.26605	0.55086	0.19695	0.46973	0.08899	0.79624	0.56141	0.4825	0.55942	0.07613	0.14564	0.09819	0.26376		+	+	+	+	+	+	+	+	+	+	+	+	+	+	+	+	+	+	+	+	+	+
Bahia and Sergipe	0.54812	0.54445	0.45037	0.12627	0.56504	0.20015	0.50085	0.04587	0.75638	0.57271	0.50602	0.56765	0.05167	0.13929	0.1027	0.28652	0.05769		+	+	+	+	+	+	+	+	+	+	+	+	+	+	+	+	+	+	+	+	+
Iran Northwest	0.52934	0.54986	0.4395	0.83097	0.57504	0.54683	0.46835	0.71862	0.77194	0.55476	0.47951	0.59023	0.64329	0.58415	0.50667	0.49922	0.6318	0.63426		+	-	+	+	+	+	+	+	+	+	+	+	+	+	+	+	+	+	+	-
Iran Southeast	0.38903	0.36884	0.22123	0.6714	0.39016	0.3975	0.31153	0.57029	0.62704	0.42472	0.3389	0.43853	0.47134	0.37917	0.30599	0.31255	0.44449	0.48362	0.08374		-	+	+	+	+	+	+	+	+	+	+	+	+	+	+	+	+	+	+
Saudi Arabia	0.48079	0.4835	0.32065	0.89231	0.51491	0.49702	0.3993	0.71877	0.79208	0.5149	0.42343	0.54954	0.61455	0.51617	0.41457	0.4149	0.59391	0.60606	0.02833*	0.04973*		+	+	+	+	+	+	+	+	+	+	+	+	+	+	+	+	+	+
Amirantes Island (Seychelles)	0.3968	0.37782	0.21955	0.72466	0.4016	0.40701	0.31473	0.60064	0.66538	0.43378	0.34317	0.45243	0.49231	0.38944	0.3094	0.31641	0.46296	0.50256	0.4625	0.27409	0.36863		-	-	-	+	+	+	+	+	+	+	+	+	+	+	+	+	+
Platte Island (Seychelles)	0.41264	0.39706	0.24055	0.74584	0.42142	0.42369	0.33156	0.61869	0.68365	0.44884	0.35886	0.46961	0.5119	0.41091	0.32964	0.33558	0.48375	0.52001	0.46584	0.27888	0.37539	-0.02018*		-	-	+	+	+	+	+	+	+	+	+	+	+	+	+	+
Granitics Islands (Seychelles)	0.36107	0.33681	0.18985	0.62402	0.35693	0.36789	0.28388	0.53222	0.58604	0.39729	0.31244	0.40688	0.43543	0.34498	0.27441	0.28196	0.40862	0.45	0.38082	0.22132	0.2981	-0.01101*	-0.00583*		-	+	+	+	+	+	+	+	+	+	+	+	+	+	+
Chagos Archipelago	0.42751	0.41619	0.24919	0.80975	0.44383	0.44069	0.34311	0.65536	0.72748	0.46421	0.37075	0.49091	0.54321	0.43464	0.34387	0.34936	0.51506	0.54597	0.5091	0.30172	0.41319	-0.02128*	-0.03587*	-0.00127*		+	+	+	+	+	+	+	+	+	+	+	+	+	+
Western Australia	0.53574	0.55835	0.45316	0.82456	0.58274	0.55345	0.47752	0.71884	0.76961	0.5599	0.48691	0.59567	0.64738	0.59233	0.51772	0.5098	0.63698	0.63808	0.62236	0.45612	0.58697	0.47425	0.49305	0.42166	0.52034		+	+	+	+	+	+	+	+	+	+	+	+	+
Northern Territory (Australia)	0.45219	0.44732	0.32567	0.68698	0.46686	0.46245	0.38854	0.60727	0.6522	0.4809	0.40717	0.49859	0.53123	0.46387	0.39812	0.39965	0.51346	0.53649	0.50948	0.35922	0.4519	0.36559	0.38213	0.33087	0.39631	0.20657		+	+	+	+	+	+	+	+	+	+	+	+
North Queensland (Australia)	0.38131	0.36176	0.22511	0.61794	0.38083	0.38817	0.30987	0.53764	0.58535	0.41483	0.33552	0.42433	0.45157	0.37195	0.30493	0.31079	0.42867	0.4637	0.40806	0.25732	0.3358	0.27523	0.29052	0.24562	0.30108	0.18458	0.01137*		+	+	+	+	+	+	+	+	+	+	+
Solomon Islands	0.41758	0.40332	0.26143	0.70016	0.42501	0.42734	0.34291	0.59864	0.65434	0.4515	0.36774	0.46845	0.50384	0.41677	0.34347	0.34811	0.47925	0.51306	0.23726	0.13627	0.17863	0.31007	0.3177	0.25924	0.34012	0.48796	0.38941	0.29217		+	+	+	+	+	+	+	+	+	+
Pulau Seligan and Gulisan (East Malaysia)	0.39137	0.3715	0.20851	0.73311	0.39595	0.40183	0.30739	0.60191	0.66926	0.4291	0.33669	0.44852	0.49005	0.38279	0.30065	0.30829	0.45952	0.50022	0.4591	0.26556	0.36075	0.26607	0.28541	0.23562	0.2957	0.47123	0.35942	0.26727	0.30227		+	+	+	+	+	+	+	+	+
Sabah Turtle Islands (East Malaysia)	0.39128	0.37839	0.2577	0.5758	0.39514	0.39748	0.33129	0.51582	0.55123	0.41919	0.35224	0.42734	0.45153	0.39053	0.33047	0.33459	0.43572	0.45881	0.43325	0.30097	0.37818	0.30055	0.31514	0.27442	0.32468	0.44031	0.36851	0.30047	0.32866	0.03231*		+	+	+	+	+	+	+	+
Pulau Redang, Melaka, Geliga (Peninsular Malaysia)	0.60781	0.6652	0.58599	0.97406	0.69932	0.63253	0.55385	0.82302	0.88076	0.62825	0.55599	0.6817	0.76372	0.74004	0.63937	0.61364	0.77136	0.72964	0.73281	0.54009	0.75407	0.57432	0.59749	0.49877	0.65164	0.73232	0.59318	0.51116	0.57461	0.57614	0.50196		-	-	+	+	+	+	+
Redang Island (Peninsular Malaysia)	0.5621	0.59434	0.4772	0.94589	0.6274	0.58261	0.4959	0.78522	0.84911	0.58855	0.5084	0.63283	0.70724	0.6518	0.54922	0.53503	0.70308	0.68417	0.67387	0.47055	0.65366	0.49248	0.51529	0.43283	0.55561	0.67742	0.54103	0.45334	0.50716	0.48986	0.45781	0.02246*		-	+	+	+	+	+
Melaka and Johor (Peninsular Malaysia)	0.63324	0.70365	0.64885	0.94272	0.73269	0.66093	0.5935	0.82565	0.87305	0.64691	0.58438	0.70588	0.78068	0.76827	0.68904	0.66284	0.78933	0.7472	0.75588	0.59069	0.77914	0.62989	0.65047	0.54832	0.70049	0.7539	0.62555	0.55199	0.62113	0.63365	0.52529	-0.02076*	0.02452*		+	+	+	+	+
Mexico (Pacific coast)	0.5375	0.56093	0.43739	0.90477	0.59145	0.55643	0.46958	0.75521	0.81839	0.56527	0.48398	0.60543	0.67208	0.60665	0.5119	0.50225	0.66219	0.656	0.0374*	0.1124	0.07215*	0.46059	0.46671	0.37694	0.51573	0.64523	0.51517	0.40712	0.23353	0.45683	0.43723	0.79922	0.72349	0.81095		+	+	+	+
El Salvador	0.47769	0.47924	0.36786	0.69433	0.49795	0.48886	0.42023	0.62227	0.66253	0.50312	0.43488	0.52295	0.55564	0.49766	0.43533	0.43517	0.54134	0.55787	0.425	0.30568	0.38006	0.40304	0.41321	0.35589	0.43432	0.54199	0.45746	0.37892	0.35376	0.39775	0.39558	0.61489	0.56909	0.6402	0.4281		+	+	+
Nicaragua (Pacific coast)	0.48729	0.4904	0.38734	0.67093	0.5072	0.49766	0.43661	0.61166	0.64469	0.50931	0.44883	0.52757	0.55679	0.50778	0.45084	0.45074	0.54559	0.55756	0.06841	0.10096	0.06767*	0.42123	0.42059	0.35859	0.44984	0.5447	0.46983	0.38537	0.21815	0.41624	0.4116	0.61024	0.57195	0.62735	0.07669	0.25361		+	+
Costa Rica and Panama (Pacific coast)	0.50646	0.51662	0.36347	0.9142	0.54882	0.52378	0.42852	0.74158	0.81273	0.53865	0.44998	0.57591	0.64422	0.55639	0.45297	0.44974	0.62812	0.63134	0.58297	0.37091	0.51927	0.40403	0.42504	0.35486	0.45353	0.61564	0.47944	0.3833	0.41455	0.39734	0.4043	0.79013	0.69453	0.80468	0.61623	0.49157	0.48393		+
Ecuador	0.62831	0.69914	0.64002	0.97648	0.73242	0.65566	0.58239	0.83666	0.89003	0.64484	0.57755	0.70377	0.78731	0.77717	0.68317	0.65305	0.79923	0.74914	0.074	0.22636	0.23402	0.61647	0.62548	0.5048	0.69726	0.75638	0.61786	0.52004	0.37376	0.62049	0.52345	0.92587	0.87857	0.90132	0.12693	0.53164	0.12926	0.80433
