# Supplementary material for: Global phylogeography of the critically endangered hawksbill turtle (Eretmochelys imbricata)
Source: Genet Mol Biol. 2020 Jun 10;43(2):e20190264. doi: 10.1590/1678-4685-GMB-2019-0264 (PMC7288670; doi:10.1590/1678-4685-GMB-2019-0264)
Supplement: Supplementary file 5 [file 1415-4757-GMB-43-2-e20190264-suppl3.xlsx]

## Sheet: Table S3
Table S3 - Counts of mtDNA control region haplotypes (739 bp) per Hawksbill turtle foraging aggregations. The localities are presented according to the Ocean basin and geographic groups. Underlined haplotypes are only found in foraging aggregations ('orphan' haplotypes). Cells highlighted in grey correspond to individuals reported in Atlantic Ocean that present haplotypes belonging to Indo-Pacifi…
Ocean basin	Geographic groups	Locality	Latitude, Longitude	Abbreviation	N	EiA01	EiA02	EiA03	EiA09	EiA11	EiA12	EiA13	EiA18	EiA20	EiA21	EiA22	EiA23	EiA24	EiA27	EiA28	EiA29	EiA32	EiA35	EiA36	EiA37	EiA39	EiA41	EiA42	EiA43	EiA45	EiA47	EiA49	EiA51	EiA58	EiA59	EiA60	EiA61	EiA62	EiA63	EiA68	EiA70	EiA75	EiA76	EiA82	EiA83	EiA87	EiA89	EiA92	EiIP01
Atlantic Ocean	Northwest Atlantic	Mona and Monito Island (Puerto Rico)	18.0948,-67.9423	PR	118	45	3	2	10	36				3		1	2	1		1	2			1			2		1	2	2		1		1	1				1
		Tobago - Leeward coast	11.200235, -60.794638	TO	17	5	4		1	4									1											1															1
		Tobago - Windward coast			47	29	2		2	9									1			1						1	2
		Cayman Islands	19.3584,-81.2090	CA	90	44	2	1	8	17			1	1				11		4	1
		Turks & Caicos	21.7058,-71.8673	TC	15	12	1							1						1
		Colombia (Atlantic coast)	10.2171,-75.6160	CO	6	1	1		1	2																				1
		Florida Key West	24.5710,-81.9748	FL	50	13			2	5							20		1							1	3	1	1										1						1		1
		Palm Beach County (Florida - USA)	26.7499,-80.0166	PB	106	2	1	1	4	12	1			1	6		48		1				1			10	12		3										1						2
		Punta Xen (Mexico)	19.150000, -90.900000	PX	43	2			1	2							17	2								10	9
		Isla Contoy (Mexico)	21.500000, -86.916667	IC	7	4				2																	1
		Cozumel (Mexico)	20.300000, -87.016667	CZ	37	22			2	5							1	1											1				2	1											2
		Banco Chinchorro (Mexico)	18.483333, -87.416667	BC	34	20	2	1		8							1																												2
		Xcalak (Mexico)			2																			1															1
		Jardines del Rey (Cuba)	21.945851, -77.600755	CU	59	16		1		18		2		2		1	4	6	2	1				1	1		3		1
	Southwest Atlantic	São Pedro and São Paulo Archipelago (Brazil)	0.9161,-29.3452	SPSP	12	7											1																					3										1
		Ceará (Brazil)	-3.3467,-38.8894	CE	22	20				1																												1
		Bahia (Brazil)	-13.6295,-38.5033	BA	32	24			2													3																2					1
		Abrolhos Park (Brazil)	-17.9197,-38.7041	AB	65	58			1									1				2																3
		South Brazil	-27.2294,-48.3646	SO	22	17																																5
		Fernando de Noronha and Atol das Rocas (Brazil)	-3.8646,-32.4029	NA	94	65	1			2										2		6								1		3					2	2			1	1	1
	Eastern Atlantic	Ascension Island	-7.9670,-14.4359	AS	18	14																										1						1
		Cape Verde	16.2660,-22.8200	CV	5																											4												1
		Príncipe island	1.5313,7.3641	PI	3																																									3
Pacific Ocean	Eastern Pacific	PNN Gorgona, Colombia	4.4949,-77.4941	CP	7
		PNN Utría, Colombia			1
		PNN Sanquiaga, Colombia			1
		Mexico (Pacific coast)	20.2388,-105.8008	ME	94
		USA	32.6546,-117.1637	USA	1
		Guatemala (Pacific coast)	13.7695,-90.2206	GU	5
		El Salvador	13.1899,-88.5903	ES	136
		Nicaragua (Pacific coast)	11.8258,-86.5749	NI	118
		Costa Rica (Pacific coast)	9.3211,-84.2756	CR	62
		Panama (Pacific coast)	8.1816,-80.0300	PA	68
		Ecuador	-0.6333,-80.6482	EC	64
		Peru	-4.0916,-81.0572	PE	4
	Indo-Pacific	Howick Group	-14.4902,144.9803	HG	91																																												2
		Tun Sakaran Marine Park (TSMP)	4.629813, 118.755198	TS	6
		Pulau Sipadan	4.116725, 118.629462	PS	5
		Pulau Tiga	5.7290,115.6642	PT	2
		Peninsular Malaysia (Melaka)	2.1957,102.1628	PM	8
				Total		420	17	6	34	123	1	2	1	8	6	2	94	22	6	9	3	12	1	3	1	21	30	2	9	5	2	8	3	1	1	1	2	17	3	1	1	1	2	1	8	3	1	1	2
[truncated: 36 more columns]
